# Supplementary material for: 22q11.2 Low Copy Repeats Expanded in the Human Lineage
Source: Front Genet. 2021 Jul 15;12:706641. doi: 10.3389/fgene.2021.706641 (PMC8320366; doi:10.3389/fgene.2021.706641)
Supplement: Supplementary file 2 [file Data_Sheet_2.xlsx]

## Sheet: S. Table 1
SUPPLEMENTARY TABLE 1: overview of non-human primate samples
Name	Species	Cell type	Sex	Origin	Fiber-FISH	Bionano
Chimpanzee AG06939A	Pan troglodytes	fibroblast	Male	N.I.A. Aging Cell Repository (Coriell Institute)	x
Pan troglodytes 7	Pan troglodytes	EBV transformed	Male	Budapest Zoo	x
Pan troglodytes 8	Pan troglodytes	EBV transformed	Male	Yale University	x
Pan troglodytes 15	Pan troglodytes	EBV transformed	Female	Biomedical Primate Research Centre Rijswijk	x	x
Pan troglodytes 17	Pan troglodytes	EBV transformed	Female	Biomedical Primate Research Centre Rijswijk	x
Bonobo Banya	Pan paniscus	EBV transformed	Female	Planckendael Zoo, Mechelen, Belgium	x	x
Gorilla Kaisi	Gorilla berengei graueri	fibroblast	Female	Antwerp Zoo, Belgium (stock UZ Leuven)	x
Gorilla gorilla 1	Gorilla gorilla	EBV transformed	Female	Bari	x	x
Orangutan UZL	Pongo pygmaeus	EBV transformed	Female	ECACC Cell Repository (stock UZ Leuven)	x
Pongo pygmaeus 6	Pongo pygmaeus (Borneo)	EBV transformed	Male	Biomedical Primate Research Centre Rijswijk	x
Pongo pygmaeus 7	Pongo abelii (Sumatra)	EBV transformed	Female	Biomedical Primate Research Centre Rijswijk	x
Pongo pygmaeus 8	Pongo pygmaeus (Borneo)	EBV transformed	Male	Biomedical Primate Research Centre Rijswijk	x	x
Pongo pygmaeus 9	Pongo abelii (Sumatra)	EBV transformed	Female	Biomedical Primate Research Centre Rijswijk	x
Pongo pygmaeus 10	Pongo abelii (Sumatra)	EBV transformed	Male	Biomedical Primate Research Centre Rijswijk	x
Rhesus Macaque	Macaca mulatta	kidney		ECACC Cell Repository (stock UZ Leuven)	x	x

## Sheet: S. Table 2
SUPPLEMENTARY TABLE 2: Chromosomal locations of fiber-FISH probes and BAC probes in the human reference genome hg38
Fiber-FISH probe	Chomosomal location (hg38)			Color code
A1	chr22	18838944	18844821	Blue
A1	chr22	21273405	21279314	Blue
A1	chr22	21131212	21137123	Blue
A1	chr22	23326893	23330691	Blue
A1	chr22	24275294	24279066	Blue
A1	chr22	19439589	19439952	Blue
A2	chr22	18846774	18854471	Green
A2	chr22	21282723	21290417	Green
A2	chr22	21120097	21127793	Green
A2	chr22	22636492	22644242	Green
A2	chr22	24251847	24259589	Green
A2	chr22	24651171	24658920	Green
A2	chr22	20689873	20697624	Green
A2	chr22	23315853	23321261	Green
A2	chr22	18504238	18506502	Green
A2	chr22	18761570	18763810	Green
A2	chr22	21283167	21283798	Green
A2	chr22	22643167	22643798	Green
A2	chr22	24253232	24253827	Green
A2	chr22	24252291	24252922	Green
A2	chr22	24656940	24657535	Green
A2	chr22	21125812	21126408	Green
A2	chr22	22642262	22642857	Green
A2	chr22	20690444	20690945	Green
A2	chr22	18847345	18847849	Green
A2	chr22	18997235	18997756	Green
A2	chr22	19018041	19018631	Green
A3	chr22	18863189	18871186	Cyan
A3	chr22	21299132	21307125	Cyan
A3	chr22	21186020	21194014	Cyan
A3	chr22	18359963	18367957	Cyan
A3	chr22	18751768	18759759	Cyan
A3	chr22	18176170	18184166	Cyan
A3	chr22	18494459	18502448	Cyan
A3	chr22	23464340	23470421	Cyan
A3	chr22	20388431	20390164	Cyan
A4	chr22	18926024	18934677	Green
A4	chr22	24695537	24698312	Green
A4	chr22	20302753	20302988	Green
A5	chr22	18952692	18960789	Magenta
A5	chr22	20278026	20287808	Magenta
A5	chr22	23405273	23405850	Magenta
A5	chr22	23026457	23027091	Magenta
A5	chr22	19667224	19667510	Magenta
A5	chr22	19586923	19587388	Magenta
D1	chr22	21057587	21062418	Blue
D1	chr22	20678668	20683523	Blue
D1	chr22	20684090	20684922	Blue
D1	chr22	20683728	20684077	Blue
D2	chr22	21115364	21122584	Red
D2	chr22	21287930	21295150	Red
D2	chr22	18851985	18859204	Red
D2	chr22	22631751	22638979	Red
D2	chr22	24646438	24653658	Red
D2	chr22	24257101	24264326	Red
D2	chr22	23311126	23318335	Red
D2	chr22	20695139	20699044	Red
D3	chr22	21151183	21159924	Cyan
D3	chr22	21332697	21341413	Cyan
D3	chr22	18404250	18412972	Cyan
D3	chr22	18211659	18220379	Cyan
D3	chr22	20324592	20331979	Cyan
D3	chr22	18653799	18659561	Cyan
D3	chr22	18710067	18715632	Cyan
D3	chr22	18709564	18710081	Cyan
D5	chr22	21486821	21489767	Magenta
D5	chr22	18547267	18550214	Magenta
D5	chr22	20732992	20735933	Magenta
D6	chr22	21557969	21561954	Green
D6	chr22	18617614	18621596	Green
D6	chr22	21373687	21377673	Green
D6	chr22	12078620	12078881	Green
D7	chr22	21221649	21229324	Yellow
D7	chr22	18787314	18794977	Yellow
D7	chr22	24608643	24615343	Yellow
D7	chr22	23669824	23670836	Yellow
B1	chr22	20313061	20319545	Yellow
B1	chr22	18906818	18913285	Yellow
B2	chr22	21168540	21173548	Red
B2	chr22	21319251	21324259	Red
B2	chr22	18734626	18739634	Red
B2	chr22	18380437	18385444	Red
B2	chr22	20339591	20344598	Red
B2	chr22	18196138	18201147	Red
B2	chr22	18423570	18428579	Red
B2	chr22	18883394	18890213	Red
B2	chr22	23480398	23486533	Red
B3	chr22	20369407	20379200	Yellow
B3	chr22	18159532	18168057	Yellow
B3	chr22	18011596	18013662	Yellow
D extra	chr22	21473368	21479764	Yellow	probe added in chimpanzee samples to investigate internal LCR22-D inversion
BAC probe	Chromosomal location (hg38)			Relative LCR22 position
CH17-320A22	chr22	17943114	18171048	Proximal LCR22-A
CH17-222C16	chr22	18997743	19219922	Distal LCR22-A
CH17-203M7	chr22	19078955	19323096	Distal LCR22-A / Proximal LCR22-B
CH17-6O11	chr22	19358444	19562811	Distal LCR22-A / Proximal LCR22-B
CH17-395B16	chr22	19581392	19840220	Distal LCR22-A / Proximal LCR22-B
RP11-260L7	chr22	19891660	20073444	Distal LCR22-A / Proximal LCR22-B
CH17-289E17	chr22	20073602	20301293	Proximal LCR22-B
CH17-131N14	chr22	20398072	20629441	Distal LCR22-B / Proximal LCR22-C
RP11-590C5	chr22	20726003	20906345	Distal LCR22-C
RP11-165F18	chr22	20934046	21099834	Proximal LCR22-D
RP11-354K13	chr22	21588266	21764059	Distal LCR22-D

## Sheet: S. Table 3
SUPPLEMENTARY TABLE 3: Genomic coordinates of LCR22 blocks in human and non-human primate reference genomes
species	reference genome	LCR22-A	LCR22-B	LCR22-C	LCR22-D
human	GRCh38/hg38	chr22:18,156,276-19,035,473	chr22:20,141,014-20,377,631	chr22:20,667,276-20,738,272	chr22:21,009,379-21,562,091
	GRCh37/hg19	chr22:18,639,043-19,022,986	chr22:20,128,537-20,731,921	chr22:21,021,564-21,092,560	chr22:21,363,668-21,916,380
chimpanzee	Clint_PTRv2/panTro6	chr22:2,353,333-2,542,130	chr22:997,403-1,242,036	chr22:514,361-730,768	* chr22:1-243,113 / chr22:4,151,191-4,297,287	* boundaries of misassembly (inversion compared to Bionano data) identified in reference genome (Figure 1A-B)
bonobo	Mhudiblu_PPA_v0/panPan3	chr22:1,587,844-1,792,189	* chr22:2,869,844-2,971,167	* chr22:2,869,844-2,971,167	chr22:3,266,103-3,684,242	* LCR22-B and -C present as a 'merged' LCR22 block in the bonobo reference genome (Figure 1C-D)
gorilla	Kamilah_GGO_v0/gorGor6	chr22:1,685,017-1,967,583 (gap)	chr22:3,253,235-3,351,078	* chr22:3,626,885-3,739,972	* chr22:3,626,885-3,739,972	* LCR22-C and -D present as a 'merged' LCR22 block in the gorilla reference genome (Figure 1E-F)
orangutan	Susie_PABv2/ponAbe3	chr22:2,653,659-2,944,486	chr22:5,446,413-5,813,781	chr22:5,132,839-5,207,783	chr22:4,659,259-4,821,562
rhesus macaque	Mmul_10/rheMac10	chr10:33,611,508-33,853,537	chr10:32,304,036-32,490,155	chr10:31,483,289-31,521,729	chr10:31,380,657-31,856,575
genomic coordinates of human hg19, chimpanzee and rhesus macaque are based on the UCSC convert tool (to other genomes)
genomic coordinates of bonobo, gorilla, and orangutan are based on gene locations delineating the LCR22 blocks:
	proximal	distal
LCR22-A:	USP18	DGCR2
LCR22-B:	ZDHHC8	ZNF74
LCR22-C	MED15	PI4KA
LCR22-D	LRRC74B	UBE2L3

## Sheet: S. Table 4
SUPPLEMENTARY TABLE 4: LCR22-A structural variation in the orangutan samples
Sample	Allele	Proximal repeat number	Distal repeat number
Orangutan UZL	1	6	none
	2	1	none
Pongo pygmaeus 6	1	1	1
	2	2	none
Pongo pygmaeus 7	1	4	1
	2	2	none
Pongo pygmaeus 8	1	2	1
	2	2	3
Pongo pygmaeus 9	1	2	none
	2	6	none
Pongo pygmaeus 10	1	3	none
	2	4	2

## Sheet: S. Table 5
SUPPLEMENTARY TABLE 5: Copy number variation of genic fragments within LCR22-haplotypes of non-human primates based on fiber-FISH patterns
	LCR22-A								LCR22-B		LCR22-C			LCR22-D
	USP18	FAM230X	TMEM191B	RIMBP3	PI4KAP1	PRODH	DGCR6	GGT3P	DGCR6L	FAM230G	POM121L4P	TMEM191A	PI4KA	LRRC74B	BCRP2	FAM230X	GGT2	RIMBP3B/C	HIC2	PI4KAP2	TMEM191C
														D1
Human	1	variable	variable	variable	variable	1 (or 2)	1 (or 2)	variable	1	1	1	1	1	1	1	2	1	2	1	1	1
Chimpanzee / Bonobo	1	1	0	0	0	1	1	0	1	1	1	1	1	1	1	1	0	2	1	1	1
Gorilla	2	2	0	0	0	1	1	0	1	1	1	1	1	1	1	3	1	2	1	1	1
Orangutan	variable	variable	0	0	0	1	1	0	1	0	0	1	1 (in LCR22-D)	1	0	0	0	1	0	0	0
Rhesus Monkey	1	1	0	0	0	1	1	0	1	1	0	1	1 (in LCR22-D)	1	0	0	0	1	0	0	0
	colored boxes are indicating the duplicons within the LCR22 haplotypes:
		SD22-1
		SD22-2
		SD22-3
		SD22-4
		SD22-5
		SD22-6
